# Supplementary material for: Prognostic and onco-immunological value of immune-related eRNAs-driven genes in lung adenocarcinoma
Source: J Cancer Res Clin Oncol. 2024 Apr 11;150(4):188. doi: 10.1007/s00432-024-05687-5 (PMC11008071; doi:10.1007/s00432-024-05687-5)
Supplement: Supplementary file 2 — Supplementary file2 (XLSX 9 KB) [file 432_2024_5687_MOESM2_ESM.xlsx]

## Sheet: Sheet 1
Cancer
