# Supplementary material for: Prognostic and onco-immunological value of immune-related eRNAs-driven genes in lung adenocarcinoma
Source: J Cancer Res Clin Oncol. 2024 Apr 11;150(4):188. doi: 10.1007/s00432-024-05687-5 (PMC11008071; doi:10.1007/s00432-024-05687-5)
Supplement: Supplementary file 3 — Supplementary file3 (XLSX 16 KB) [file 432_2024_5687_MOESM3_ESM.xlsx]

## Sheet: edges
node1

## Sheet: nodes
node
